# Supplementary material for: Meis1 Controls the Differentiation of Eye Progenitor Cells and the Formation of Posterior Poles during Planarian Regeneration
Source: Int J Mol Sci. 2023 Feb 9;24(4):3505. doi: 10.3390/ijms24043505 (PMC9961902; doi:10.3390/ijms24043505)
Supplement: Supplementary file 1 [file ijms-24-03505-s001.zip]

Archive with 1 entries (1 files):
- ijms-2067554-supplementary.pdf
